# Supplementary material for: Cancer immunotherapy by NC410, a LAIR-2 Fc protein blocking human LAIR-collagen interaction
Source: eLife. 2021 Jun 14;10:e62927. doi: 10.7554/eLife.62927 (PMC8225389; doi:10.7554/eLife.62927)
Supplement: Source code 1. — Expression values corresponding to 43 collagen genes in tumor were obtained and averaged for each individual. The collagen expression from various individuals was divided into four quantiles. The individuals with expression values less than or equal to the first quantile were regarded as low expression, and those with values greater than or equal to the third quantile were considered as high expression. The association between expression (high/low) and their survival was assessed using Kaplan–Meier method. The survival curves were drawn using ggsurvplot function in the survminer package in R. The cancers where p-value was less than 0.05 were considered significant and are displayed. [file elife-62927-code1.zip › Source Code File 1.R]

rm(list=ls())
library(survival)
library(survminer)
library(preprocessCore)
library(plyr)
library(ggpubr)

projects = TCGAbiolinks:::getGDCprojects()$project_id
ind = grep("TCGA",projects)
projects=projects[ind]

path = "Z:/Bioinformatics/ExternalDatabases/TCGAbiolinksAnalysis/UnnormalizedData/"
stor=c()
Gene = c("COL18A1","COL16A1","COL14A1","COL10A1","COL9A3","COL9A2","COL8A1","COL6A5","COL6A2","COL6A1","COL4A6","COL4A3","COL4A1","COL3A1","COL2A1","COL27A1","COL26A1","COL25A1","COl20A1","COL1A2","COL1A1")
#Gene="LAIR1"

for(project in projects){
  datPath = paste(path,paste(project,"Data.csv",sep=""),sep="/")
  metDatPath = paste(path,paste(project,"Metadata.csv",sep=""),sep="/")
  metadata = read.csv(metDatPath)
  dat = read.csv(datPath)

  ind = which(metadata$tissue.definition=="Primary solid Tumor")
  tumor = metadata$cases[ind]
  tumor = unlist(lapply(tumor,function(x){aa=gsub("-","\\.",x);return(aa)}))
  genes = apply(as.matrix(dat$X),1,function(x){aa=unlist(strsplit(x,"\\|"));return(aa[1])})
  ind = which(genes%in%Gene)
  tumorDat = dat[ind,]
  genes = apply(as.matrix(tumorDat$X),1,function(x){aa=unlist(strsplit(x,"\\|"));return(aa[1])})
  tumorDat$X = NULL
  tumorDat = t(tumorDat)
  colnames(tumorDat) = genes
  tumorDat = data.frame(tumorDat)
  tumorDat$proj = project
  
  stor=rbind(stor,tumorDat)

}

numericDat = stor
numericDat <- data.frame(apply(numericDat, 2, function(x) as.numeric(as.character(x))))
numericDat$proj = stor$proj
numericDat[,1:(ncol(numericDat)-1)] = log2(numericDat[,2:(ncol(numericDat)-1)]+1)

AvgCollagenExpression = data.frame(apply(as.matrix(numericDat[,1:(ncol(numericDat)-1)]),1,function(x){mn = mean(x,na.rm = T);return(mn)}))
AvgCollagenExpression$project = stor$proj
AvgCollagenExpression$AvgCollExp = AvgCollagenExpression$apply.as.matrix.numericDat...1..ncol.numericDat....1.....1..function.x...
AvgCollagenExpression$apply.as.matrix.numericDat...1..ncol.numericDat....1.....1..function.x...=NULL
AvgCollagenExpression$patIds = row.names(stor)


idsMod = unlist(lapply(as.vector(AvgCollagenExpression$patIds), function(x) {
  aa = unlist(strsplit(x, "\\."))
  bb = paste(aa[1], aa[2], aa[3], sep = "-")
  return(bb)
}))
AvgCollagenExpression$modPatIds = idsMod


plts <- vector("list", length(projects))
counter = 1
relevantProj=c()

for(project in projects){
  ind = which(AvgCollagenExpression$project==project)
  AvgCollagenExpression_now = AvgCollagenExpression[ind,]
  
  
  
  
  
  #PROCESS THE CLINICAL DATA.....
  
  clinicalData = read.csv(paste(path, project, "Clinical.csv", sep = ""))
  
  ii = grep("bcr_patient_barcode", colnames(clinicalData))
  
  clinIDs = toupper(clinicalData$bcr_patient_barcode)
  idsMod = unlist(lapply(as.vector(AvgCollagenExpression$patIds), function(x) {
    aa = unlist(strsplit(x, "\\."))
    bb = paste(aa[1], aa[2], aa[3], sep = "-")
    return(bb)
  }))
  
  #z_n = apply(as.matrix(numDat),2,function(x){mn = mean(x,na.rm = T);std = sd(x,na.rm = T);aa=((x-mn)/std);return(aa)})
  #colnames(z_n)=idsMod[2:length(idsMod)]
  
  
  #New tumor event after initial treatment
  ind_keep <-
    grep('days_to_new_tumor_event_after_initial_treatment',
         colnames(clinicalData))
  new_tum <- as.matrix(clinicalData[, ind_keep])
  new_tum_collapsed <- c()
  for (i in 1:dim(new_tum)[1]) {
    if (sum (is.na(new_tum[i, ])) < dim(new_tum)[2]) {
      m <- min(new_tum[i, ], na.rm = T)
      new_tum_collapsed <- c(new_tum_collapsed, m)
    } else {
      new_tum_collapsed <- c(new_tum_collapsed, 'NA')
    }
  }
  
  # do the same to death
  ind_keep <- grep('days_to_death', colnames(clinicalData))
  death <- as.matrix(clinicalData[, ind_keep])
  death_collapsed <- c()
  for (i in 1:dim(death)[1]) {
    if (sum (is.na(death[i, ])) < dim(death)[2]) {
      m <- max(death[i, ], na.rm = T)
      death_collapsed <- c(death_collapsed, m)
    } else {
      death_collapsed <- c(death_collapsed, 'NA')
    }
  }
  
  # and days last follow up here we take the most recent which is the max number
  ind_keep <- grep('days_to_last_follow_up', colnames(clinicalData))
  fl <- as.matrix(clinicalData[, ind_keep])
  fl_collapsed <- c()
  for (i in 1:dim(fl)[1]) {
    if (sum (is.na(fl[i, ])) < dim(fl)[2]) {
      m <- max(fl[i, ], na.rm = T)
      fl_collapsed <- c(fl_collapsed, m)
    } else {
      fl_collapsed <- c(fl_collapsed, 'NA')
    }
  }
  
  
  # and put everything together
  all_clin <-
    data.frame(new_tum_collapsed, death_collapsed, fl_collapsed)
  colnames(all_clin) <-
    c('new_tumor_days', 'death_days', 'followUp_days')
  
  
  # create vector with time to new tumor containing data to censor for new_tumor
  all_clin$new_time <- c()
  for (i in 1:length(as.numeric(as.character(all_clin$new_tumor_days)))) {
    all_clin$new_time[i] <-
      ifelse (is.na(as.numeric(
        as.character(all_clin$new_tumor_days)
      )[i]),
      as.numeric(as.character(all_clin$followUp_days))[i],
      as.numeric(as.character(all_clin$new_tumor_days))[i])
  }
  
  # create vector time to death containing values to censor for death
  all_clin$new_death <- c()
  for (i in 1:length(as.numeric(as.character(all_clin$death_days)))) {
    all_clin$new_death[i] <-
      ifelse (is.na(as.numeric(as.character(
        all_clin$death_days
      ))[i]),
      as.numeric(as.character(all_clin$followUp_days))[i],
      as.numeric(as.character(all_clin$death_days))[i])
  }
  
  # create vector for death censoring
  table(clinicalData$vital_status)
  
  
  all_clin$death_event <-
    ifelse(clinicalData$vital_status == 'Alive', 0, 1)
  
  #finally add row.names to clinical
  rownames(all_clin) <- toupper(clinicalData$bcr_patient_barcode)
  all_clin$Age = clinicalData$age_at_index
  
  
  
  all_clin$modPatIds = row.names(all_clin)
  AvgCollagenExpression_now = join(AvgCollagenExpression_now,all_clin, by="modPatIds")
  
  ind = which(is.na(AvgCollagenExpression_now$new_death))
  if(length(ind)>0){
    AvgCollagenExpression_now = AvgCollagenExpression_now[-ind,]
  }
  
  
  
  
  quan = quantile(AvgCollagenExpression_now$AvgCollExp)
  ind = which(AvgCollagenExpression_now$AvgCollExp <= quan[2])
  ind1 = which(AvgCollagenExpression_now$AvgCollExp >= quan[4])
  
  AvgCollagenExpression_now = AvgCollagenExpression_now[c(ind, ind1), ]
  event_rna <-
    ifelse(AvgCollagenExpression_now$AvgCollExp >= quan[4],
           "HighExpression",
           "LowExpression")
  
  cox.ph <-
    coxph(Surv((AvgCollagenExpression_now$new_death / 30), AvgCollagenExpression_now$death_event) ~ event_rna, data = AvgCollagenExpression_now)
  coeffs = coef(summary(cox.ph))
  
  txt = paste(
    paste("HR(high):", round(coeffs[2], digits = 2), sep = ""),
    paste("pr(HR):", round(coeffs[5], digits = 2), sep = ""),
    paste("n(high):", length(ind1), sep = ""),
    paste("n(low):", length(ind), sep = ""),
    sep = ' '
  )
  
  fit <-
    survfit(Surv((AvgCollagenExpression_now$new_death / 30), AvgCollagenExpression_now$death_event) ~ event_rna, data = AvgCollagenExpression_now)
  x_q = quantile(na.exclude((AvgCollagenExpression_now$new_death / 30)))
  pval = surv_pvalue(fit)$pval
  #pval = substr(pval,1,(nchar(pval)-1))
  gp = ggsurvplot(fit, data = AvgCollagenExpression_now, pval = T)
  gp$plot = gp$plot +theme(axis.title.x=element_blank(),axis.title.y=element_blank(),legend.position="none")
  #gp$plot= gp$plot + annotate("text",x = round((x_q[4] + x_q[5]) / 2),y = 0.8,label = txt)
  if(pval<0.06){
    plts[counter] = gp
    relevantProj = c(relevantProj,project)
    counter= counter+1
  }
  
}

plts = plts[1:length(relevantProj)]

relevantProj = gsub("TCGA-","",relevantProj)

figure <- ggarrange(plotlist=plts,ncol = 3, nrow = 3,labels=relevantProj,font.label = list(size = 30, color = "black"),label.y = 0.5,label.x= 0.5)

# Annotate the figure by adding a common labels


png("U:/NC410Manuscript/Results/new_SurvivalAverageCollagenExpression2.png", width = 12, height = 6, units = 'in', res = 300)
annotate_figure(figure,
                bottom = text_grob("Time in Months", color = "black",size = 20,face = "bold"),
                left = text_grob("Survival Probability", color = "black", rot = 90,size=20,face = "bold")
)
dev.off()
