# Supplementary material for: Cancer immunotherapy by NC410, a LAIR-2 Fc protein blocking human LAIR-collagen interaction
Source: eLife. 2021 Jun 14;10:e62927. doi: 10.7554/eLife.62927 (PMC8225389; doi:10.7554/eLife.62927)
Supplement: Source code 2. — The expression values corresponding to 43 different collagen proteins are queried from the TCGA database. TCGA consists of 33 projects corresponding to 33 different cancers, which can individually be queried for expression of genes. For each cancer, expression of collagen genes in cancer and normal (where available) was queried individually. The expression across all collagens was averaged in tumor and normal and displayed as a bar graph in different cancers. [file elife-62927-code2.zip › Source Code File 2.R]

rm(list=ls())
library(ggpubr)
library(TCGAbiolinks)
library(reshape)
#data("ToothGrowth")
#p <- ggboxplot(ToothGrowth, x = "supp", y = "len",
#               color = "supp", palette = "jco",
#               add = "jitter",
#               facet.by = "dose", short.panel.labs = FALSE,yscale="log2")
# Use only p.format as label. Remove method name.
#p + stat_compare_means(label = "p.format")


projects = TCGAbiolinks:::getGDCprojects()$project_id
ind = grep("TCGA",projects)
projects=projects[ind]

path = "Z:/Bioinformatics/ExternalDatabases/TCGAbiolinksAnalysis/UnnormalizedData/"
stor=c()
#Gene = c("COL18A1","COL16A1","COL14A1","COL10A1","COL9A3","COL9A2","COL8A1","COL6A5","COL6A2","COL6A1","COL4A6","COL4A3","COL4A1","COL3A1","COL2A1","COL27A1","COL26A1","COL25A1","COl20A1","COL1A2","COL1A1")
#Gene="LAIR1"
Gene = c("COL1A1","COL1A2","COL2A1","COL3A1","COL4A1","COL4A2","COL4A3","COL4A4","COL4A5","COL4A6","COL5A1","COL5A2","COL5A3","COL6A1","COL6A2","COL6A3","COL6A5","COL7A1","COL8A1","COL8A2","COL9A1","COL9A2","COL9A3","COL10A1","COL11A1","COL11A2","COL12A1","COL13A1","COL14A1","COL15A1","COL16A1","COL17A1","COL18A1","COL19A1","COL20A1","COL21A1","COL22A1","COL23A1","COL24A1","COL25A1","EMID2","COL27A1","COL28A1","COL29A1")

for(project in projects){
  datPath = paste(path,paste(project,"Data.csv",sep=""),sep="/")
  metDatPath = paste(path,paste(project,"Metadata.csv",sep=""),sep="/")
  metadata = read.csv(metDatPath)
  dat = read.csv(datPath)
  
  ind = which(metadata$tissue.definition=="Solid Tissue Normal")
  norm = metadata$cases[ind]
  norm = unlist(lapply(norm,function(x){aa=gsub("-","\\.",x);return(aa)}))
  ind = which(metadata$tissue.definition=="Primary solid Tumor")
  tumor = metadata$cases[ind]
  tumor = unlist(lapply(tumor,function(x){aa=gsub("-","\\.",x);return(aa)}))
  flg=0
  if(length(norm)>2){
    flg=flg+1
    ind = which(colnames(dat)%in%norm)
    normDat = dat[,ind]
  }
  
  if(length(tumor)>2){
    flg=flg+1
    ind = which(colnames(dat)%in%tumor)
    tumorDat = dat[,ind]
  }
  genes = apply(as.matrix(dat$X),1,function(x){aa=unlist(strsplit(x,"\\|"));return(aa[1])})
  ind = which(genes%in%Gene)
  
  if(length(ind>0)&(flg==2)){
    norMat = cbind(project,t(normDat[ind,]),"Normal")
    row.names(norMat)=NULL
    tumMat = cbind(project,t(tumorDat[ind,]),"Tumor")
    row.names(tumMat)=NULL
    stor=rbind(stor,norMat)
    stor=rbind(stor,tumMat)
  }
}

stor = as.data.frame(stor)
colnames(stor) = c("proj",genes[ind],"DiseaseState")
numericDat = stor


numericDat <- data.frame(apply(numericDat, 2, function(x) as.numeric(as.character(x))))
numericDat$proj = stor$proj
numericDat$DiseaseState = stor$DiseaseState

ind = which(colnames(numericDat)%in%Gene)

numericDat.reshaped = melt(numericDat,id.vars=colnames(numericDat)[-ind])


ind = which(is.na(numericDat.reshaped$value))
if(length(ind)>0){
  numericDat.reshaped = numericDat.reshaped[-ind,]
}
numericDat.reshaped$value = log2(numericDat.reshaped$value+1)


#Average values in each individual before plotting
numericDat = stor
numericDat$proj=NULL
numericDat$DiseaseState=NULL
numericDat <- data.frame(apply(numericDat, 2, function(x) as.numeric(as.character(x))))
numericDat <- apply(as.matrix(numericDat),1,function(x){mn = mean(x,na.rm = T);return(mn)})

numericDat = data.frame(numericDat)
numericDat=log2(numericDat+1)
numericDat$proj=stor$proj
numericDat$DiseaseState=stor$DiseaseState

#p <- ggboxplot(numericDat, x = "DiseaseState", y = "numericDat",color = "DiseaseState", palette =c("#006400", "#8B0000"),add = "jitter",facet.by = "proj",scales="free", short.panel.labs = FALSE, xlab="Tissue Type",ylab="TPM")
# Use only p.format as label. Remove method name.
#p + stat_compare_means(show.legend=FALSE, label.x.npc = 0.5,label.y.npc = 0.93, color = "black", size = 4)

write.csv(numericDat,"C:/Users/ShaikJ/Desktop/Figs/collagen.csv")

p=ggplot(numericDat,aes(DiseaseState,numericDat,fill=DiseaseState))+facet_wrap(.~proj,scales='free')+stat_compare_means(show.legend=FALSE,label.x.npc = 0.2,label.y.npc = 0.93,color="black",size=3)+geom_boxplot(lwd=1)+labs(x="Disease State",y="log2(TPM+1)")+scale_fill_manual(breaks = c("Normal", "Tumor"),values=c("green", "red"))+theme(panel.background = element_rect(fill = "white",colour = "white",size = 0.5, linetype = "solid"),text = element_text(size = 20,face="bold"))


png("U:/NC410Manuscript/Results/CollagenExpressionVariousCancersAllCollagens.png", width = 14, height = 9, units = 'in', res = 300)
p
dev.off()

projects = unique(numericDat$proj)
strj=c()

for(ii in projects){
  ind = which(numericDat$proj==ii)
  dat = numericDat[ind,]
  ind = which(dat$DiseaseState=="Normal")
  dat1 = dat$numericDat[ind]
  dat1avg = mean(dat1)
  ind = which(dat$DiseaseState=="Tumor")
  dat2 = dat$numericDat[ind]
  dat2avg = mean(dat2)
  
  datall = rbind(dat1avg,dat2avg)
  datall = data.frame(datall)
  datall$proj = dat$proj[1]
  datall$DiseaseState = c("Normal","Tumor")
  strj=rbind(strj,datall)
}

strj$proj=gsub("TCGA-","",strj$proj)


p=ggplot(strj,aes(x=DiseaseState ,y=datall,fill=DiseaseState))+geom_bar(stat="identity")+scale_fill_manual(breaks = c("Normal", "Tumor"),values=rev(gray.colors(2)))+theme(legend.position = "none",panel.background = element_rect(fill = "white",colour = "white",size = 0.5, linetype = "solid"),text = element_text(size = 20,face="bold"),axis.text.x=element_text(angle=90),axis.text.y=element_text(color="black"))+ facet_grid(cols = vars(proj),scales="free")+xlab("Tissue") + ylab("Median log2(TPM+1)")+ coord_cartesian(ylim=c(8,15))

png("U:/NC410Manuscript/Results/CollagenExpressionBarplotMedian.png", width = 20, height = 5, units = 'in', res = 300)
p
dev.off()
