# Supplementary material for: Cancer immunotherapy by NC410, a LAIR-2 Fc protein blocking human LAIR-collagen interaction
Source: eLife. 2021 Jun 14;10:e62927. doi: 10.7554/eLife.62927 (PMC8225389; doi:10.7554/eLife.62927)
Supplement: Source code 4. — LAIR-1/2 expression was obtained for each individual and divided into four quantiles. The individuals with expression values less than or equal to the first quantile were regarded as low expression, and those with values greater than or equal to the third quantile were considered as high expression. The association between expression (high/low) and their survival was assessed using Kaplan–Meier method, and the cancers where p-value was less than 0.05 are displayed. [file elife-62927-code4.zip › Source Code File 4.R]

rm(list=ls())
library(survival)
library(survminer)
library(preprocessCore)
library(plyr)
library(ggpubr)

projects = TCGAbiolinks:::getGDCprojects()$project_id
ind = grep("TCGA",projects)
projects=projects[ind]

path = "Z:/Bioinformatics/ExternalDatabases/TCGAbiolinksAnalysis/UnnormalizedData/"
stor=c()
Gene = c("LAIR1")

for(project in projects){
  datPath = paste(path,paste(project,"Data.csv",sep=""),sep="/")
  metDatPath = paste(path,paste(project,"Metadata.csv",sep=""),sep="/")
  metadata = read.csv(metDatPath)
  dat = read.csv(datPath)

  ind = which(metadata$tissue.definition=="Primary solid Tumor")
  tumor = metadata$cases[ind]
  tumor = unlist(lapply(tumor,function(x){aa=gsub("-","\\.",x);return(aa)}))
  genes = apply(as.matrix(dat$X),1,function(x){aa=unlist(strsplit(x,"\\|"));return(aa[1])})
  ind = which(genes%in%Gene)
  tumorDat = dat[ind,]
  genes = apply(as.matrix(tumorDat$X),1,function(x){aa=unlist(strsplit(x,"\\|"));return(aa[1])})
  tumorDat$X = NULL
  tumorDat = t(tumorDat)
  colnames(tumorDat) = genes
  tumorDat = data.frame(tumorDat)
  tumorDat$proj = project
  
  stor=rbind(stor,tumorDat)

}


numericDat = stor
numericDat <- data.frame(apply(numericDat, 2, function(x) as.numeric(as.character(x))))
numericDat$proj = stor$proj


#interestingProjects = c("TCGA-COAD","TCGA-HNSC","TCGA-GBM","TCGA-LGG","TCGA-SKCM","TCGA-LUAD","TCGA-LUSC","TCGA-PAAD","TCGA-STAD","TCGA-OV")
#ind = which(projects%in%interestingProjects)
#projects = projects[ind]
survD = c()

for(jj in (1:(ncol(numericDat)-1))){
  AvgCollagenExpression = data.frame(numericDat[,jj])
  colnames(AvgCollagenExpression)="AvgCollExp"
  AvgCollagenExpression$patIds = row.names(stor)
  AvgCollagenExpression$proj = stor$proj
  idsMod = unlist(lapply(as.vector(AvgCollagenExpression$patIds), function(x) {
    aa = unlist(strsplit(x, "\\."))
    bb = paste(aa[1], aa[2], aa[3], sep = "-")
    return(bb)
  }))
  AvgCollagenExpression$modPatIds = idsMod
  
  
  
  
  plts <- vector("list", length(projects)*(ncol(numericDat)-1))
  counter = 1
  labss=c()
  
  for(project in projects){
    ind = which(AvgCollagenExpression$proj==project)
    AvgCollagenExpression_now = AvgCollagenExpression[ind,]
    
    #PROCESS THE CLINICAL DATA.....
    
    clinicalData = read.csv(paste(path, project, "Clinical.csv", sep = ""))
    
    ii = grep("bcr_patient_barcode", colnames(clinicalData))
    
    clinIDs = toupper(clinicalData$bcr_patient_barcode)

    
    #z_n = apply(as.matrix(numDat),2,function(x){mn = mean(x,na.rm = T);std = sd(x,na.rm = T);aa=((x-mn)/std);return(aa)})
    #colnames(z_n)=idsMod[2:length(idsMod)]
    
    
    #New tumor event after initial treatment
    ind_keep <-
      grep('days_to_new_tumor_event_after_initial_treatment',
           colnames(clinicalData))
    new_tum <- as.matrix(clinicalData[, ind_keep])
    new_tum_collapsed <- c()
    for (i in 1:dim(new_tum)[1]) {
      if (sum (is.na(new_tum[i, ])) < dim(new_tum)[2]) {
        m <- min(new_tum[i, ], na.rm = T)
        new_tum_collapsed <- c(new_tum_collapsed, m)
      } else {
        new_tum_collapsed <- c(new_tum_collapsed, 'NA')
      }
    }
    
    # do the same to death
    ind_keep <- grep('days_to_death', colnames(clinicalData))
    death <- as.matrix(clinicalData[, ind_keep])
    death_collapsed <- c()
    for (i in 1:dim(death)[1]) {
      if (sum (is.na(death[i, ])) < dim(death)[2]) {
        m <- max(death[i, ], na.rm = T)
        death_collapsed <- c(death_collapsed, m)
      } else {
        death_collapsed <- c(death_collapsed, 'NA')
      }
    }
    
    # and days last follow up here we take the most recent which is the max number
    ind_keep <- grep('days_to_last_follow_up', colnames(clinicalData))
    fl <- as.matrix(clinicalData[, ind_keep])
    fl_collapsed <- c()
    for (i in 1:dim(fl)[1]) {
      if (sum (is.na(fl[i, ])) < dim(fl)[2]) {
        m <- max(fl[i, ], na.rm = T)
        fl_collapsed <- c(fl_collapsed, m)
      } else {
        fl_collapsed <- c(fl_collapsed, 'NA')
      }
    }
    
    
    # and put everything together
    all_clin <-
      data.frame(new_tum_collapsed, death_collapsed, fl_collapsed)
    colnames(all_clin) <-
      c('new_tumor_days', 'death_days', 'followUp_days')
    
    
    # create vector with time to new tumor containing data to censor for new_tumor
    all_clin$new_time <- c()
    for (i in 1:length(as.numeric(as.character(all_clin$new_tumor_days)))) {
      all_clin$new_time[i] <-
        ifelse (is.na(as.numeric(
          as.character(all_clin$new_tumor_days)
        )[i]),
        as.numeric(as.character(all_clin$followUp_days))[i],
        as.numeric(as.character(all_clin$new_tumor_days))[i])
    }
    
    # create vector time to death containing values to censor for death
    all_clin$new_death <- c()
    for (i in 1:length(as.numeric(as.character(all_clin$death_days)))) {
      all_clin$new_death[i] <-
        ifelse (is.na(as.numeric(as.character(
          all_clin$death_days
        ))[i]),
        as.numeric(as.character(all_clin$followUp_days))[i],
        as.numeric(as.character(all_clin$death_days))[i])
    }
    
    # create vector for death censoring
    table(clinicalData$vital_status)
    
    
    all_clin$death_event <-
      ifelse(clinicalData$vital_status == 'Alive', 0, 1)
    
    #finally add row.names to clinical
    rownames(all_clin) <- toupper(clinicalData$bcr_patient_barcode)
    all_clin$Age = clinicalData$age_at_index
    
    
    
    all_clin$modPatIds = row.names(all_clin)
    AvgCollagenExpression_now = join(AvgCollagenExpression_now,all_clin, by="modPatIds")
    
    ind = which(is.na(AvgCollagenExpression_now$new_death))
    if(length(ind)>0){
      AvgCollagenExpression_now = AvgCollagenExpression_now[-ind,]
    }
    quan = quantile(AvgCollagenExpression_now$AvgCollExp)
    ind = which(AvgCollagenExpression_now$AvgCollExp <= quan[2])
    ind1 = which(AvgCollagenExpression_now$AvgCollExp >= quan[4])
    
    AvgCollagenExpression_now = AvgCollagenExpression_now[c(ind, ind1), ]
    event_rna <-
      ifelse(AvgCollagenExpression_now$AvgCollExp >= quan[4],
             "HighExpression",
             "LowExpression")
    if(length(unique(event_rna))>1){
      cox.ph <-
        coxph(Surv((AvgCollagenExpression_now$new_death / 30), AvgCollagenExpression_now$death_event) ~ event_rna, data = AvgCollagenExpression_now)
      coeffs = coef(summary(cox.ph))
      
     # txt = paste(
    #    paste("HR(high):", round(coeffs[2], digits = 2), sep = ""),
      #  paste("pr(HR):", round(coeffs[5], digits = 2), sep = ""),
       # paste("n(high):", length(ind1), sep = ""),
      #  paste("n(low):", length(ind), sep = ""),
      #  sep = ' '
      #)
      
      txt = paste(
        paste("HR(high):", round(coeffs[2], digits = 2), sep = ""),
        paste("pr(HR):", round(coeffs[5], digits = 2), sep = ""),
        sep =  " "
      )
      #survD = rbind(survD,c(project,round(coeffs[2], digits = 2),round(coeffs[5], digits = 2),length(ind1),length(ind)))
      survD = rbind(survD,c(project,coeffs[2],coeffs[5],length(ind1),length(ind)))
      fit <-
        survfit(Surv((AvgCollagenExpression_now$new_death / 30), AvgCollagenExpression_now$death_event) ~ event_rna, data = AvgCollagenExpression_now)
      x_q = quantile(na.exclude((AvgCollagenExpression_now$new_death / 30)))
      pval = surv_pvalue(fit)$pval
      if(pval<0.06){
        #gp = ggsurvplot(fit, data = AvgCollagenExpression_now, pval = T,pval.size = 5,font.tickslab = c(10, "plain", "black"))
        #gp = ggsurvplot(fit, data = AvgCollagenExpression_now, pval = txt,pval.size = 5,font.tickslab = c(10, "plain", "black"),palette = c("red", "black"),legend="none", pval.coord = c(0, 0.03))
        gp = ggsurvplot(fit, data = AvgCollagenExpression_now, pval = F,pval.size = 5,font.tickslab = c(10, "plain", "black"),palette = c("red", "black"),legend="none")
        gp$plot = gp$plot +theme(axis.title.x=element_blank(),axis.title.y=element_blank(),legend.position="none")
        plts[counter] = gp
        counter= counter+1
        project = gsub("TCGA-","",project)
        labss = c(labss,paste(colnames(numericDat)[jj],project,sep="_"))
      }
    }
    

  }
}


plts1 = plts[1:length(labss)]
labss1 = apply(as.matrix(labss),1,function(x){aa=unlist(strsplit(x,"_"))[2];return(aa)})
colnames(survD)=c("project","HR(HIGH)","pr(HR)","n(high)","n(low)")
#write.csv(survD,"U:/NC410Manuscript/Results/revision/SurvivalStatsLAIR1New.csv")


ind = which(labss1%in%c("HNSC","THCA","THYM","BRCA","STAD","SKCM"))
#ind = which(labss1%in%c("LGG","ESCA","UVM","LUSC"))

plts1=plts1[ind]
labss1=labss1[ind]


#figure <- ggarrange(plotlist=plts1,ncol = 6, nrow =1,labels=labss1,font.label = list(size = 20, color = "black"),label.y=1,label.x = 0.5)
figure <- ggarrange(plotlist=plts1,ncol = 6, nrow =1)

png("U:/NC410Manuscript/Results/revision/SurvivalLair2.png", width = 20, height =4, units = 'in', res = 300)
annotate_figure(figure,
                bottom = text_grob("Time in Months", color = "black",size = 30),
                left = text_grob("Survival Probability", color = "black", rot = 90,size=30)
)
dev.off()
