# Supplementary material for: Cancer immunotherapy by NC410, a LAIR-2 Fc protein blocking human LAIR-collagen interaction
Source: eLife. 2021 Jun 14;10:e62927. doi: 10.7554/eLife.62927 (PMC8225389; doi:10.7554/eLife.62927)
Supplement: Source code 5. — Two-way analysis involved dividing average collagen expression across individuals into low and high categories based on the quantiles as Source code 4. Similarly, LAIR-1 expression was also divided into low and high categories based on quantiles. The individuals with high LAIR-1 and high collagen expression were considered high group, and those with low LAIR-1 and low collagen expression were considered low group. Survival based on expression of these two categories was evaluated using Kaplan–Meier method, and the cancers where p-value was less than 0.05 is displayed. [file elife-62927-code5.zip]

Archive with 1 entries (1 files):
- Source Code File 5.R
